# Supplementary material for: Live cell quantum multiphysiology enabled by a manipulable single nanodiamond
Source: Natl Sci Rev. 2025 Apr 1;12(6):nwaf130. doi: 10.1093/nsr/nwaf130 (PMC12125982; doi:10.1093/nsr/nwaf130)
Supplement: nwaf130_Supplemental_Files [file nwaf130_supplemental_files.zip]

Archive with 4 entries (4 files):
- 1777_Supplementary_Information.pdf
- SI_Video1.mp4
- SI_Video2.mp4
- SI_Video3.mp4
